# Supplementary material for: Phenotypic and comparative genomic characterization of a human biliary-derived Kosakonia radicincitans isolate
Source: Front Microbiol. 2026 Jun 25;17:1885996. doi: 10.3389/fmicb.2026.1885996 (PMC13346056; doi:10.3389/fmicb.2026.1885996)
Supplement: Supplementary file 1 [file Table_1.XLSX]

## Sheet: Sheet1
Supplementary Table S1. Genomic information of strains compared to Kosakonia radicincitans ZJG61129
Organism	Isolate	Assembly Accession	Collection date	country	Isolation source
Enterobacter cloacae	isolateF	GCF_032349915.1	2017	Canada: Ottawa	Human specimen
Enterobacter cloacae	Effluent_3	GCF_004801515.1	2016	United Kingdom: Cholsey Sewage Treatment Works	sewage or water
Enterobacter cloacae	Effluent_2	GCF_004801535.1	2016	United Kingdom: Cholsey Sewage Treatment Works	sewage or water
Enterobacter cloacae	3143	GCF_024917615.1	2018	USA: Houston	Human specimen
Enterobacter cloacae	ECC-068	GCF_043972705.1	2022	Taiwan	Human specimen
Enterobacter cloacae	R_G8	GCF_024599795.1	2020	South Africa: Pretoria	Human specimen
Enterobacter cloacae	Effluent_4	GCF_004801595.1	2016	United Kingdom: Cholsey Sewage Treatment Works	sewage or water
Enterobacter cloacae	STK48-C	GCF_045348785.1	2023	Switzerland	import product
Enterobacter cloacae	M12X01451	GCF_002303275.1	unknow	unknown	Human specimen
Enterobacter cloacae	EFN743	GCF_023920605.1	2019	Ghana	Human specimen
Enterobacter cloacae	TL15	GCF_030166415.1	2022	China:Jinan	sewage or water
Enterobacter cloacae	STK71-C	GCF_040892585.1	2023	Switzerland	import product
Enterobacter cloacae	STK66-C	GCF_040834085.1	2023	Switzerland	import product
Enterobacter cloacae	CZ-1	GCF_004193715.1	2016	China:Zhenzhou	soil
Kosakonia oryzae	Ola 51	GCF_001658025.2	2005	China: Guangzhou	plant
Kosakonia oryzae	IAC-BECa90	GCF_020544365.1	2017	Brazil	plant
Kosakonia arachidis	KACC 18508	GCF_009363135.1	2019	South Korea	soil
Kosakonia pseudosacchari	BDA62-3	GCF_015167415.1	2019	not collected	plant
Kosakonia sacchari	KS2022	GCF_030705325.2	2022	China:Changzhou	plant
Kosakonia pseudosacchari	RX.G5M8	GCF_027912575.1	2021	Hong Kong	soil
Kosakonia sacchari	DSM 107661	GCF_009914275.1	2014	Sri Lanka	soil
Kosakonia oryzendophytica	FY-07	GCF_027886705.1	2010	China:Tianjin	oilfield
Kosakonia sacchari	SP1	GCF_000300455.3	2011	China: Zhejiang	plant
Kosakonia sacchari	BO-1	GCF_001683395.1	1999	Japan: Miyakonojo	plant
Kosakonia calanthes	BYX6	GCF_038449125.1	2022	China	plant
Kosakonia radicincitans	DSM 107547	GCF_008330085.1	2017	Austria: Graz	Human specimen
Kosakonia radicincitans	DSM 16656	GCF_000280495.2	1986	Germany	plant
Kosakonia radicincitans	GXGL-4A	GCF_001887675.1	2014	China: GuangXi	plant
Kosakonia radicincitans	IAC-BECa95	GCF_020544385.1	2017	Brazil	plant
Kosakonia radicincitans	D4	GCF_900168185.1	not collected	not collected	not collected
Kosakonia radicincitans	UYSO10	GCF_902498885.1	2009	Uruguay	plant
Kosakonia radicincitans	dy20221129	GCF_027257835.1	2020	China	Human specimen
Kosakonia radicincitans	NFIX09	GCF_900111655.1	not collected	not collected	not collected
Kosakonia radicincitans	NFIX04	GCF_900112805.1	not collected	not collected	not collected
Kosakonia radicincitans	NFIX08	GCF_900115965.1	not collected	not collected	not collected
Kosakonia radicincitans	NFIX03	GCF_900119515.1	not collected	not collected	not collected
Kosakonia radicincitans	NFIX06	GCF_900116465.1	not collected	not collected	not collected
Kosakonia radicincitans	UTH00119	GCF_028745705.1	2022	Japan: Tokyo	Human specimen
Kosakonia radicincitans	YD4	GCF_000877295.1	2010	Argentina: Misiones, San Vicente	plant
Kosakonia radicincitans	UMEnt01/12	GCF_000691205.1	2012	Malaysia: Johor	plant
Kosakonia radicincitans	SMAGNO62	GCF_039595195.1	2023	China: Guangxi	plant
